# Supplementary material for: Clinical significance of positron emission tomography-computed tomography in the classification of thymic tumors
Source: Interdiscip Cardiovasc Thorac Surg. 2025 Mar 12;40(3):ivaf065. doi: 10.1093/icvts/ivaf065 (PMC11928932; doi:10.1093/icvts/ivaf065)
Supplement: ivaf065_Supplementary_Data [file ivaf065_supplementary_data.zip]

Archive with 3 entries (3 files):
- CORRECT Supplementary figure legends.docx
- CORRECT Supplementary tables.docx
- Supplementary figure 1.tif
